# Supplementary material for: ﻿Two new species of genus Leucoagaricus (Agaricaceae, Agaricales) from Pakistan
Source: MycoKeys. 2023 Apr 10;96:159–71. doi: 10.3897/mycokeys.96.101745 (PMC10196934; doi:10.3897/mycokeys.96.101745)
Supplement: XML Treatment for Leucoagaricus margallensis [file mycokeys.96.101745-treatment1.xml]

<!DOCTYPE tp:taxon-treatment
  PUBLIC "-//TaxonX//DTD Taxonomic Treatment Publishing DTD v0 20100105//EN" "tax-treatment-NSO.dtd">
<tp:taxon-treatment xmlns:tp="http://www.plazi.org/taxpub"><tp:treatment-meta><kwd-group><label>Taxon classification</label><kwd>
              <named-content content-type="kingdom">Fungi</named-content>
            </kwd><kwd>
              <named-content content-type="order">Agaricales</named-content>
            </kwd><kwd>
              <named-content content-type="family">Agaricaceae</named-content>
            </kwd></kwd-group><mixed-citation publication-type="journal"><person-group><name><surname>Ashraf</surname><given-names>Shazia</given-names></name><name><surname>Naseer</surname><given-names>Arooj</given-names></name><name><surname>Usman</surname><given-names>Muhammad</given-names></name><name><surname>Khalid</surname><given-names>Abdul Nasir</given-names></name></person-group><article-title>﻿Two new species of genus <italic><tp:taxon-name><tp:taxon-name-part taxon-name-part-type="genus" reg="Leucoagaricus">Leucoagaricus</tp:taxon-name-part></tp:taxon-name></italic> (<tp:taxon-name><tp:taxon-name-part taxon-name-part-type="family">Agaricaceae</tp:taxon-name-part></tp:taxon-name>, <tp:taxon-name><tp:taxon-name-part taxon-name-part-type="genus" reg="Agaricales">Agaricales</tp:taxon-name-part></tp:taxon-name>) from Pakistan</article-title><source>MycoKeys</source><day>10</day><month>04</month><year>2023</year><volume>96</volume><fpage>159</fpage><lpage>171</lpage><pub-id pub-id-type="doi">10.3897/mycokeys.96.101745</pub-id></mixed-citation></tp:treatment-meta><tp:nomenclature><label>﻿</label><tp:taxon-name>
            <object-id xmlns:xlink="http://www.w3.org/1999/xlink" content-type="arpha" xlink:type="simple">67196D18-B574-54AB-BEAA-1362442FF60D</object-id>
            <tp:taxon-name-part taxon-name-part-type="genus" reg="Leucoagaricus">Leucoagaricus</tp:taxon-name-part>
            <tp:taxon-name-part taxon-name-part-type="species" reg="margallensis">margallensis</tp:taxon-name-part>
            <object-id xmlns:xlink="http://www.w3.org/1999/xlink" content-type="mycobank" xlink:type="simple">846300</object-id>
          </tp:taxon-name><tp:taxon-authority>Ashraf, S., Naseer, A. &amp; Khalid, A.N.</tp:taxon-authority><tp:taxon-status xmlns:xlink="http://www.w3.org/1999/xlink" xlink:type="simple">sp. nov.</tp:taxon-status><xref ref-type="fig" rid="F3">Figs 3</xref><xref ref-type="fig" rid="F4">, 4</xref></tp:nomenclature><tp:treatment-sec sec-type="etymology" id="SECID0EBLAC"><title>Etymology.</title><p>The specific epithet <italic>margallensis</italic> (Latin) refers to type locality Margalla.</p></tp:treatment-sec><tp:treatment-sec sec-type="diagnosis" id="SECID0ERLAC"><title>Diagnosis.</title><p><italic><tp:taxon-name><tp:taxon-name-part taxon-name-part-type="genus" reg="Leucoagaricus">Leucoagaricus</tp:taxon-name-part><tp:taxon-name-part taxon-name-part-type="species" reg="margallensis">margallensis</tp:taxon-name-part></tp:taxon-name></italic> can be distinguished by small, umbonate pileus with minute, fragile annulus, bulbous stipe, smaller basidiospores (6.27 × 4.67 µm) and cheilocystidia without crystals on its apex.</p></tp:treatment-sec><tp:treatment-sec sec-type="Holotype" id="SECID0ECMAC"><title>Holotype.</title><p>Pakistan, Islamabad, Margalla Hills National park, trail 5, <named-content xmlns:xlink="http://www.w3.org/1999/xlink" content-type="dwc:verbatimCoordinates" xlink:type="simple"><named-content content-type="geo-json" specific-use="{&#34;type&#34;:&#34;Point&#34;,&#34;coordinates&#34;:[73.087361,33.750306]}" id="NCID0ELMAC" xlink:type="simple">33°45'01.1"N, 73°05'14.5"E</named-content></named-content>, 1303 m.a.s.l., July 27, 2018, Shazia Ashraf &amp; Arooj Naseer, MH-63, Holotype (LAH 37543), GenBank: <ext-link xmlns:xlink="http://www.w3.org/1999/xlink" ext-link-type="gen" xlink:href="OP605606" xlink:type="simple">OP605606</ext-link> (ITS), <ext-link xmlns:xlink="http://www.w3.org/1999/xlink" ext-link-type="gen" xlink:href="OP782026" xlink:type="simple">OP782026</ext-link> (LSU).</p></tp:treatment-sec><tp:treatment-sec sec-type="description" id="SECID0E1MAC"><title>Description.</title><p><bold><italic>Basidiomata</italic></bold> medium-sized, shiny, smooth, moderately fleshy, solitary. <bold><italic>Pileus</italic></bold> 1.5–2.5 cm in diameter, hemispherical to parabolic when young, expanding convex to plano convex, plane at maturity, umbonate, radially fibrillose to rugulose, whole pileus orange (0.5YR 3.2/8.7) when immature, then yellowish orange (9.4YR 6.1/7.2) on maturity, margin incurved in mature and striated, context white, smooth, thick at center. <bold><italic>Lamellae</italic></bold> free to thin, milky white (2.2GY 6.8/0.9), spacing fine and close, 1–1.5 mm wide, edges entire, lamellae regular, 3-4 tiers. <bold><italic>Lamellulae</italic></bold> irregular, alternating with lamella, in 2-3 tiers. <bold><italic>Stipe</italic></bold> 4.5–7 × 0.5–1 cm, cylindrical, central, thin, white (2.2GY 6.8/0.9), smooth, shiny, even, clavate. Annulus simple, white, located in upper half of stipe, membranous upturned. Flavor and odor not distinctive.</p><fig id="F3" position="float" orientation="portrait"><object-id xmlns:xlink="http://www.w3.org/1999/xlink" content-type="doi" xlink:type="simple">10.3897/mycokeys.96.101745.figure3</object-id><object-id xmlns:xlink="http://www.w3.org/1999/xlink" content-type="arpha" xlink:type="simple">095F0A7D-A7C6-5EB9-818C-FAB58B00111E</object-id><label>Figure 3.</label><caption><p>Morphological description of <italic><tp:taxon-name><tp:taxon-name-part taxon-name-part-type="genus" reg="Leucoagaricus">Leucoagaricus</tp:taxon-name-part></tp:taxon-name></italic> spp. from Pakistan <bold>A, C</bold><italic><tp:taxon-name><tp:taxon-name-part taxon-name-part-type="genus" reg="Leucoagaricus">Leucoagaricus</tp:taxon-name-part><tp:taxon-name-part taxon-name-part-type="species" reg="margallensis">margallensis</tp:taxon-name-part></tp:taxon-name></italic><bold>B, D</bold><italic><tp:taxon-name><tp:taxon-name-part taxon-name-part-type="genus" reg="Leucoagaricus">Leucoagaricus</tp:taxon-name-part><tp:taxon-name-part taxon-name-part-type="species" reg="glareicolor">glareicolor</tp:taxon-name-part></tp:taxon-name></italic>.</p></caption><graphic xmlns:xlink="http://www.w3.org/1999/xlink" xlink:href="mycokeys-96-159-g003.jpg" position="float" orientation="portrait" xlink:type="simple" id="oo_834804.jpg"><uri content-type="original_file" xlink:type="simple">https://binary.pensoft.net/fig/834804</uri></graphic></fig><p><bold><italic>Basidiospores</italic></bold> [90/5/3] (6–) 6.2 – 8.0 (–8.2) × (3.43–) 4.11 – 4.7(–4.9) µm, 6.1–8.1 × 3.7–4.8 µm, av. Q = 1.58–1.42, Qav = 1.49, hyaline to light yellowish in 5% <abbrev xmlns:xlink="http://www.w3.org/1999/xlink" xlink:title="Potassium Hydroxide" id="ABBRID0ELPAC" xlink:type="simple">KOH</abbrev>, oval to ellipsoid at face view, lacrymoid to amygdaliform in side-view, guttulate, smooth, dextrinoid, thin-walled and apiculate. <bold><italic>Basidia</italic></bold> (12.06–) 13.08 – 23.5 (–24.03) × (6.86–) 7.7 – 8.72 (–9.72) µm, 12.9–18.5 × 5.8–7.7 µm, av. L =19.29 µm, av. W = 7.54 µm, narrowly clavate, hyaline in 5% <abbrev xmlns:xlink="http://www.w3.org/1999/xlink" xlink:title="Potassium Hydroxide" id="ABBRID0ESPAC" xlink:type="simple">KOH</abbrev>, smooth, with 2–4 prominent sterigmata, oil droplets present,no clamp at base. <bold><italic>Cheilocystidia</italic></bold> (15.12–) 16.12 – 24.9 (–25.98) × (6.88–) 7.8 – 8.4 (–9.43) µm, 15–26 × 6.8–9.4 µm, hyaline in 5% <abbrev xmlns:xlink="http://www.w3.org/1999/xlink" xlink:title="Potassium Hydroxide" id="ABBRID0EZPAC" xlink:type="simple">KOH</abbrev>, thick-walled, broadly clavate and smooth, without internal content and clamp. Pleurocystidia absent. Pileipellis an intricate trichoderm, made up of 5.6–7.7 µm, av w=5.99 µm, wide, septate, interwoven, thin-walled hyphae, hyaline in 5% <abbrev xmlns:xlink="http://www.w3.org/1999/xlink" xlink:title="Potassium Hydroxide" id="ABBRID0E4PAC" xlink:type="simple">KOH</abbrev>, clamp connections absent.</p><fig id="F4" position="float" orientation="portrait"><object-id xmlns:xlink="http://www.w3.org/1999/xlink" content-type="doi" xlink:type="simple">10.3897/mycokeys.96.101745.figure4</object-id><object-id xmlns:xlink="http://www.w3.org/1999/xlink" content-type="arpha" xlink:type="simple">E4DC2116-A8CA-5C37-9D31-BA4924F87C63</object-id><label>Figure 4.</label><caption><p>Anatomical features of <italic><tp:taxon-name><tp:taxon-name-part taxon-name-part-type="genus" reg="Leucoagaricus">Leucoagaricus</tp:taxon-name-part><tp:taxon-name-part taxon-name-part-type="species" reg="margallensis">margallensis</tp:taxon-name-part></tp:taxon-name></italic><bold>A</bold> basidia <bold>B</bold> basidiospores <bold>C</bold> cheilocystidia <bold>D</bold> pileipellis <bold>E</bold> stipitipellis. Scale bars: 10 µm (<bold>A</bold>); 5 µm (<bold>B–E</bold>).</p></caption><graphic xmlns:xlink="http://www.w3.org/1999/xlink" xlink:href="mycokeys-96-159-g004.jpg" position="float" orientation="portrait" xlink:type="simple" id="oo_834805.jpg"><uri content-type="original_file" xlink:type="simple">https://binary.pensoft.net/fig/834805</uri></graphic></fig><p>Stipitipellis as compactly arranged cutis, made up of septate, cylindrical hyphae, 3.4–4.9 µm in diam., thin-walled, light yellowish in 2% <abbrev xmlns:xlink="http://www.w3.org/1999/xlink" xlink:title="Potassium Hydroxide" id="ABBRID0EKBAE" xlink:type="simple">KOH</abbrev>, clamp connections absent.</p></tp:treatment-sec><tp:treatment-sec sec-type="Additional specimen" id="SECID0EOBAE"><title>Additional specimen.</title><p>Pakistan, Islamabad, Margalla Hills National park, trail 5, <named-content xmlns:xlink="http://www.w3.org/1999/xlink" content-type="dwc:verbatimCoordinates" xlink:type="simple"><named-content content-type="geo-json" specific-use="{&#34;type&#34;:&#34;Point&#34;,&#34;coordinates&#34;:[73.087361,33.750306]}" id="NCID0EXBAE" xlink:type="simple">33°45'01.1"N, 73°05'14.5"E</named-content></named-content>, 1303 m a.s.l., July 22, 2021, Shazia Ashraf, MH-111(LAH 37454), GenBank for ITS (<ext-link xmlns:xlink="http://www.w3.org/1999/xlink" ext-link-type="gen" xlink:href="OP605607" xlink:type="simple">OP605607</ext-link>) LSU (<ext-link xmlns:xlink="http://www.w3.org/1999/xlink" ext-link-type="gen" xlink:href="OP782027" xlink:type="simple">OP782027</ext-link>).</p></tp:treatment-sec><tp:treatment-sec sec-type="comments" id="SECID0EGCAE"><title>Comments.</title><p><italic><tp:taxon-name><tp:taxon-name-part taxon-name-part-type="genus" reg="Leucoagaricus">Leucoagaricus</tp:taxon-name-part><tp:taxon-name-part taxon-name-part-type="species" reg="margallensis">margallensis</tp:taxon-name-part></tp:taxon-name></italic> has a combination of striking features like small, umbonate pileus with minute, fragile annulus and broader bulbous stipe. Anatomically, it has smaller basidiospores (6.27 × 4.67 µm), smaller cheliocystidia and absence of crystals at apex of cheliocystidia.</p><p><italic><tp:taxon-name><tp:taxon-name-part taxon-name-part-type="genus" reg="Leucoagaricus">Leucoagaricus</tp:taxon-name-part><tp:taxon-name-part taxon-name-part-type="species" reg="margallensis">margallensis</tp:taxon-name-part></tp:taxon-name></italic> resembles <italic><tp:taxon-name><tp:taxon-name-part taxon-name-part-type="genus" reg="Leucoagaricus">La.</tp:taxon-name-part><tp:taxon-name-part taxon-name-part-type="species" reg="rubrotinctus">rubrotinctus</tp:taxon-name-part></tp:taxon-name></italic> including similar pileus size and shape, fibrillose surface, stipe color and shape. But <italic><tp:taxon-name><tp:taxon-name-part taxon-name-part-type="genus" reg="Leucoagaricus">Leucoagaricus</tp:taxon-name-part><tp:taxon-name-part taxon-name-part-type="species" reg="margallensis">margallensis</tp:taxon-name-part></tp:taxon-name></italic> differs from <italic><tp:taxon-name><tp:taxon-name-part taxon-name-part-type="genus" reg="Leucoagaricus">La.</tp:taxon-name-part><tp:taxon-name-part taxon-name-part-type="species" reg="rubrotinctus">rubrotinctus</tp:taxon-name-part></tp:taxon-name></italic> by minute fragile annulus while <italic><tp:taxon-name><tp:taxon-name-part taxon-name-part-type="genus" reg="Leucoagaricus">La.</tp:taxon-name-part><tp:taxon-name-part taxon-name-part-type="species" reg="rubrotinctus">rubrotinctus</tp:taxon-name-part></tp:taxon-name></italic> has prominent white annulus. Anatomically, <italic><tp:taxon-name><tp:taxon-name-part taxon-name-part-type="genus" reg="Leucoagaricus">Leucoagaricus</tp:taxon-name-part><tp:taxon-name-part taxon-name-part-type="species" reg="margallensis">margallensis</tp:taxon-name-part></tp:taxon-name></italic> has ellipsoid, smaller (6.27 × 4.67 µm) basidispores as compared to <italic><tp:taxon-name><tp:taxon-name-part taxon-name-part-type="genus" reg="Leucoagaricus">La.</tp:taxon-name-part><tp:taxon-name-part taxon-name-part-type="species" reg="rubrotinctus">rubrotinctus</tp:taxon-name-part></tp:taxon-name></italic> larger and amygdaliform basidiospores. Furthermore, <italic><tp:taxon-name><tp:taxon-name-part taxon-name-part-type="genus" reg="Leucoagaricus">Leucoagaricus</tp:taxon-name-part><tp:taxon-name-part taxon-name-part-type="species" reg="margallensis">margallensis</tp:taxon-name-part></tp:taxon-name></italic> has smaller cheliocystidia (15–26 × 6.8–9.4 µm) as compared to <italic><tp:taxon-name><tp:taxon-name-part taxon-name-part-type="genus" reg="Leucoagaricus">La.</tp:taxon-name-part><tp:taxon-name-part taxon-name-part-type="species" reg="rubrotinctus">rubrotinctus</tp:taxon-name-part></tp:taxon-name></italic> (30–50 × 5–10 µm), narrow pilleipellis hyphae (5–10 µm) in <italic><tp:taxon-name><tp:taxon-name-part taxon-name-part-type="genus" reg="Leucoagaricus">La.</tp:taxon-name-part><tp:taxon-name-part taxon-name-part-type="species" reg="rubrotinctus">rubrotinctus</tp:taxon-name-part></tp:taxon-name></italic>. The other closely related taxa in phylogenetic tree is <italic><tp:taxon-name><tp:taxon-name-part taxon-name-part-type="genus" reg="Leucoagaricus">L.</tp:taxon-name-part><tp:taxon-name-part taxon-name-part-type="species" reg="rubroconfusus">rubroconfusus</tp:taxon-name-part></tp:taxon-name></italic> Migl. &amp; Coccia, characterized by centrally depressed, larger (up to 7.5 cm) pileus with orange fibrillose squamules as compared to umbonate, smaller (2.5 cm) yellowish orange fibrils on white pileus of Pakistani taxon. Anatomically, both taxa lack crystals at apex of cheilocystidia. Our taxon <italic><tp:taxon-name><tp:taxon-name-part taxon-name-part-type="genus" reg="Leucoagaricus">Leucoagaricus</tp:taxon-name-part><tp:taxon-name-part taxon-name-part-type="species" reg="margallensis">margallensis</tp:taxon-name-part></tp:taxon-name></italic> is differentiated from <italic><tp:taxon-name><tp:taxon-name-part taxon-name-part-type="genus" reg="Leucoagaricus">L.</tp:taxon-name-part><tp:taxon-name-part taxon-name-part-type="species" reg="rubroconfusus">rubroconfusus</tp:taxon-name-part></tp:taxon-name></italic> due to smaller (6.27 × 4.67 µm) basidiospores as compared to basidiospores of <italic><tp:taxon-name><tp:taxon-name-part taxon-name-part-type="genus" reg="Leucoagaricus">L.</tp:taxon-name-part><tp:taxon-name-part taxon-name-part-type="species" reg="rubroconfusus">rubroconfusus</tp:taxon-name-part></tp:taxon-name></italic> (5.5–8(9.5)) µm.</p><p><italic><tp:taxon-name><tp:taxon-name-part taxon-name-part-type="genus" reg="Leucoagaricus">Leucoagaricus</tp:taxon-name-part><tp:taxon-name-part taxon-name-part-type="species" reg="subpurpureolilacinus">subpurpureolilacinus</tp:taxon-name-part></tp:taxon-name></italic> Z.W. Ge &amp; Zhu L. Yang, from southwestern China differs in its broad, brown to dark ruby umbo, larger basidiospores and clavate cheilocystidia with gelatinized covering intermixed with crystals (<xref ref-type="bibr" rid="B7">Ge et al. 2015</xref>). Our taxon can also be differentiated from <italic><tp:taxon-name><tp:taxon-name-part taxon-name-part-type="genus" reg="Leucoagaricus">La.</tp:taxon-name-part><tp:taxon-name-part taxon-name-part-type="species" reg="purpureolilacinus">purpureolilacinus</tp:taxon-name-part></tp:taxon-name></italic>. <italic><tp:taxon-name><tp:taxon-name-part taxon-name-part-type="genus" reg="Leucoagaricus">Leucoagaricus</tp:taxon-name-part><tp:taxon-name-part taxon-name-part-type="species" reg="purpureolilacinus">purpureolilacinus</tp:taxon-name-part></tp:taxon-name></italic> has a pinkish brown pileus with a dark purple brown disk, a stipe attenuating toward the base, amygdaliform spores and clavate cheilocystidia often with constrictions in the middle (<xref ref-type="bibr" rid="B18">Vellinga 2001</xref>).</p></tp:treatment-sec><ref-list><ref id="B7"><mixed-citation xmlns:xlink="http://www.w3.org/1999/xlink" xlink:type="simple"><person-group><name name-style="western"><surname>Ge</surname><given-names>ZW</given-names></name><name name-style="western"><surname>Yang</surname><given-names>ZL</given-names></name><name name-style="western"><surname>Qasim</surname><given-names>T</given-names></name><name name-style="western"><surname>Nawaz</surname><given-names>R</given-names></name><name name-style="western"><surname>Khalid</surname><given-names>AN</given-names></name><name name-style="western"><surname>Vellinga</surname><given-names>EC</given-names></name></person-group> (<year>2015</year>) <article-title>Four new species in <italic><tp:taxon-name><tp:taxon-name-part taxon-name-part-type="genus">Leucoagaricus</tp:taxon-name-part></tp:taxon-name></italic> (<tp:taxon-name><tp:taxon-name-part taxon-name-part-type="family">Agaricaceae</tp:taxon-name-part></tp:taxon-name>, <tp:taxon-name><tp:taxon-name-part taxon-name-part-type="phylum">Basidiomycota</tp:taxon-name-part></tp:taxon-name>) from Asia.</article-title><source>Mycologia</source><volume>107</volume>(<issue>5</issue>): <fpage>1033</fpage>–<lpage>1044</lpage>. <ext-link xlink:href="10.3852/14-351" ext-link-type="doi" xlink:type="simple">https://doi.org/10.3852/14-351</ext-link></mixed-citation></ref><ref id="B18"><mixed-citation xmlns:xlink="http://www.w3.org/1999/xlink" xlink:type="simple"><person-group><name name-style="western"><surname>Vellinga</surname><given-names>EC</given-names></name></person-group> (<year>2001</year>) <italic><tp:taxon-name><tp:taxon-name-part taxon-name-part-type="genus">Lepiota</tp:taxon-name-part></tp:taxon-name></italic> (Pers.: Fr.) S.F. Gray. In: Noordeloos ME et al. (Eds) Flora Agaricina Neerlandica, Vol. 5. A.A. Balkema, Rotterdam, 109–151.</mixed-citation></ref></ref-list></tp:taxon-treatment>
