# Supplementary material for: ﻿Two new species of genus Leucoagaricus (Agaricaceae, Agaricales) from Pakistan
Source: MycoKeys. 2023 Apr 10;96:159–71. doi: 10.3897/mycokeys.96.101745 (PMC10196934; doi:10.3897/mycokeys.96.101745)
Supplement: XML Treatment for Leucoagaricus glareicolor [file mycokeys.96.101745-treatment2.xml]

<!DOCTYPE tp:taxon-treatment
  PUBLIC "-//TaxonX//DTD Taxonomic Treatment Publishing DTD v0 20100105//EN" "tax-treatment-NSO.dtd">
<tp:taxon-treatment xmlns:tp="http://www.plazi.org/taxpub"><tp:treatment-meta><kwd-group><label>Taxon classification</label><kwd>
              <named-content content-type="kingdom">Fungi</named-content>
            </kwd><kwd>
              <named-content content-type="order">Agaricales</named-content>
            </kwd><kwd>
              <named-content content-type="family">Agaricaceae</named-content>
            </kwd></kwd-group><mixed-citation publication-type="journal"><person-group><name><surname>Ashraf</surname><given-names>Shazia</given-names></name><name><surname>Naseer</surname><given-names>Arooj</given-names></name><name><surname>Usman</surname><given-names>Muhammad</given-names></name><name><surname>Khalid</surname><given-names>Abdul Nasir</given-names></name></person-group><article-title>﻿Two new species of genus <italic><tp:taxon-name><tp:taxon-name-part taxon-name-part-type="genus" reg="Leucoagaricus">Leucoagaricus</tp:taxon-name-part></tp:taxon-name></italic> (<tp:taxon-name><tp:taxon-name-part taxon-name-part-type="family">Agaricaceae</tp:taxon-name-part></tp:taxon-name>, <tp:taxon-name><tp:taxon-name-part taxon-name-part-type="genus" reg="Agaricales">Agaricales</tp:taxon-name-part></tp:taxon-name>) from Pakistan</article-title><source>MycoKeys</source><day>10</day><month>04</month><year>2023</year><volume>96</volume><fpage>159</fpage><lpage>171</lpage><pub-id pub-id-type="doi">10.3897/mycokeys.96.101745</pub-id></mixed-citation></tp:treatment-meta><tp:nomenclature><label>﻿</label><tp:taxon-name>
            <object-id xmlns:xlink="http://www.w3.org/1999/xlink" content-type="arpha" xlink:type="simple">C3B75EE3-5A39-5E48-9E87-AE8E8CEAE363</object-id>
            <tp:taxon-name-part taxon-name-part-type="genus" reg="Leucoagaricus">Leucoagaricus</tp:taxon-name-part>
            <tp:taxon-name-part taxon-name-part-type="species" reg="glareicolor">glareicolor</tp:taxon-name-part>
            <object-id xmlns:xlink="http://www.w3.org/1999/xlink" content-type="mycobank" xlink:type="simple">846302</object-id>
          </tp:taxon-name><tp:taxon-authority>Ashraf, S., Naseer, A. &amp; Khalid, A.N.</tp:taxon-authority><tp:taxon-status xmlns:xlink="http://www.w3.org/1999/xlink" xlink:type="simple">sp. nov.</tp:taxon-status><xref ref-type="fig" rid="F3">Figs 3</xref><xref ref-type="fig" rid="F4">, 4</xref><xref ref-type="fig" rid="F5">, 5</xref></tp:nomenclature><tp:treatment-sec sec-type="etymology" id="SECID0EUKAE"><title>Etymology.</title><p>The specific epithet <italic>glareicolor</italic> (Latin) refer to the brownish black color of umbo and fibrils on pileus.</p></tp:treatment-sec><tp:treatment-sec sec-type="diagnosis" id="SECID0EELAE"><title>Diagnosis.</title><p>Is distinguished due to brown to blackish brown, broadly umbonate, white pileus with blackish brown fibrillose to rugulose, smooth sub-bulbous stipe with annulus in upper 1/3 of stipe, smaller (5.65–7.70 × 3.44–5.63 µm) basidiospores and cheilocystidia without crystals at apex.</p></tp:treatment-sec><tp:treatment-sec sec-type="Holotype" id="SECID0EJLAE"><title>Holotype.</title><p>Pakistan, Islamabad, Margalla Hills National Park, Trail 5, <named-content xmlns:xlink="http://www.w3.org/1999/xlink" content-type="dwc:verbatimCoordinates" xlink:type="simple"><named-content content-type="geo-json" specific-use="{&#34;type&#34;:&#34;Point&#34;,&#34;coordinates&#34;:[73.087361,33.750306]}" id="NCID0ESLAE" xlink:type="simple">33°45'01.1"N, 73°05'14.5"E</named-content></named-content>, 1303 m a.s.l., August 28, 2018, Shazia Ashraf &amp; Arooj Naseer MH-169 (LAH37456) GenBank: <ext-link xmlns:xlink="http://www.w3.org/1999/xlink" ext-link-type="gen" xlink:href="OP605605" xlink:type="simple">OP605605</ext-link> (ITS) and <ext-link xmlns:xlink="http://www.w3.org/1999/xlink" ext-link-type="gen" xlink:href="OP782028" xlink:type="simple">OP782028</ext-link> (LSU)</p></tp:treatment-sec><tp:treatment-sec sec-type="description" id="SECID0EBMAE"><title>Description.</title><p><bold><italic>Basidiomata</italic></bold> medium to large-sized, soft shiny, fragile solitary. <bold><italic>Pileus</italic></bold> 4-4.2 cm, plano-convex to plane at maturity, radially fibrillose to rugulose towards margins, broadly umbonate, umbo brown when young, becoming blackish brown with age, disc creamy white (1.7GY 6.4/1.6) with dark brown (3.8Y 3.5/3.2) to blackish brown (4.8Y 5.5/8.2) rugulose towards margins, shiny and sericeous, on maturity broadly striated and overextended blackish brown fibrils darker in center and lighter towards margin, margin incurved and appendiculate. <bold><italic>Lamellae</italic></bold> free to approximate, adnexed, distant, fragile, edges entire, yellowish creamy (1.7GY 6.4/1.6) to grayish brown (4.8Y 5.5/8.2). <bold><italic>Lamellulae</italic></bold> irregular, alternating with lamella, in 2-3 tiers. <bold><italic>Stipe</italic></bold> 6.2–6.7 cm in length, tapering upwards, 0.5 cm at apex, 1.7 cm at base, sub bulbous, yellowish creamy (1.7GY 6.4/1.6) central, cylindrical, smooth, shiny. <bold><italic>Annulus</italic></bold> present, superior, thin, made up of cottony scales, non-persistent in nature. Flavor and odor not distinctive. <bold><italic>Basidiospores</italic></bold> [60/3/2] (5.65–) 5.66 – 7.73 (–7.76) × (3.43–) 4.11 – 4.6 (–5.63) µm, 5.65–7.70 × 3.44–5.63 µm, Q = 1.23–1.70, Qav = 1.48, hyaline in 5% <abbrev xmlns:xlink="http://www.w3.org/1999/xlink" xlink:title="Potassium Hydroxide" id="ABBRID0EDNAE" xlink:type="simple">KOH</abbrev>, oval at face view, lacrymoid to amygdaliform in side-view, guttulate, smooth, dextrinoid, thin-walled and apiculate. <bold><italic>Basidia</italic></bold> (12.06–) 13.08 – 23.5 (–24.03) × (6.86–) 7.7 – 8.72 (–9.72) µm, 12.9–18.5 × 5.8–7.7 µm, narrowly clavate, hyaline in 5% <abbrev xmlns:xlink="http://www.w3.org/1999/xlink" xlink:title="Potassium Hydroxide" id="ABBRID0EKNAE" xlink:type="simple">KOH</abbrev>, smooth, with 2–4 prominent sterigmata, oil droplets present, no clamp at base. <bold><italic>Cheilocystidia</italic></bold> (15.12–) 16.12 – 24.9 (–25.98) × (6.88–) 7.8 – 8.4 (–9.43) µm, 15–26 × 6.8–9.4 µm, hyaline in 5% <abbrev xmlns:xlink="http://www.w3.org/1999/xlink" xlink:title="Potassium Hydroxide" id="ABBRID0ERNAE" xlink:type="simple">KOH</abbrev>, thin-walled, clavate to narrowly clavate, smooth, without internal content and clamp. <bold><italic>Pleurocystidia</italic></bold> absent. Many layers of isodiametric irregular epithelial cells av = 7.87 µm in diameter, at the base of basidia and cystidia. <bold><italic>Pileipellis</italic></bold> trichoderm, made up of septate, cylindrical hyphae 5.6–7.7µm in diam., thin-walled, light brown to reddish pigment in the center, light orange to yellowish pigment towards margin in 2% <abbrev xmlns:xlink="http://www.w3.org/1999/xlink" xlink:title="Potassium Hydroxide" id="ABBRID0E2NAE" xlink:type="simple">KOH</abbrev>, clamp connections absent. <bold><italic>Stipitipellis</italic></bold> cutis compactly arranged, made up of septate, cylindrical hyphae 3.4–7.1µm in diam., av. w = 5.86 µm thin-walled, hyaline in 2% <abbrev xmlns:xlink="http://www.w3.org/1999/xlink" xlink:title="Potassium Hydroxide" id="ABBRID0ECOAE" xlink:type="simple">KOH</abbrev>, clamp connections absent.</p></tp:treatment-sec><tp:treatment-sec sec-type="material" id="SECID0EGOAE"><title>Additional material examined.</title><p>Pakistan, Islamabad, Margalla Hills National park, Trail 5, <named-content xmlns:xlink="http://www.w3.org/1999/xlink" content-type="dwc:verbatimCoordinates" xlink:type="simple"><named-content content-type="geo-json" specific-use="{&#34;type&#34;:&#34;Point&#34;,&#34;coordinates&#34;:[73.087361,33.750306]}" id="NCID0EPOAE" xlink:type="simple">33°45'01.1"N, 73°05'14.5"E</named-content></named-content>, 1303 m.a.s.l., July 27, 2018 Shazia Ashraf &amp; Arooj Naseer, MH-65 (LAH37555), GenBank for ITS <ext-link xmlns:xlink="http://www.w3.org/1999/xlink" ext-link-type="gen" xlink:href="OP605604" xlink:type="simple">OP605604</ext-link> &amp; <ext-link xmlns:xlink="http://www.w3.org/1999/xlink" ext-link-type="gen" xlink:href="OP782029" xlink:type="simple">OP782029</ext-link> for LSU).</p></tp:treatment-sec><tp:treatment-sec sec-type="comments" id="SECID0E5OAE"><title>Comments.</title><p><italic><tp:taxon-name><tp:taxon-name-part taxon-name-part-type="genus" reg="Leucoagaricus">Leucoagaricus</tp:taxon-name-part><tp:taxon-name-part taxon-name-part-type="species" reg="glareicolor">glareicolor</tp:taxon-name-part></tp:taxon-name></italic> is characterized by broad umbo that is brown to blackish brown, fibrillose to rugulose white pileus. The stipe is smooth, sub-bulbous with annulus that is present in upper 1/3 of stipe. Anatomically, <italic><tp:taxon-name><tp:taxon-name-part taxon-name-part-type="genus" reg="Leucoagaricus">Leucoagaricus</tp:taxon-name-part><tp:taxon-name-part taxon-name-part-type="species" reg="glareicolor">glareicolor</tp:taxon-name-part></tp:taxon-name></italic> has smaller (5.65–7.70 × 3.44–5.63 µm) basidiospores and cheilocystidia without crystals at apex.</p><p><italic><tp:taxon-name><tp:taxon-name-part taxon-name-part-type="genus" reg="Leucoagaricus">Leucoagaricus</tp:taxon-name-part><tp:taxon-name-part taxon-name-part-type="species" reg="glareicolor">glareicolor</tp:taxon-name-part></tp:taxon-name></italic> shows close relationship with <italic><tp:taxon-name><tp:taxon-name-part taxon-name-part-type="genus" reg="Leucoagaricus">L.</tp:taxon-name-part><tp:taxon-name-part taxon-name-part-type="species" reg="subvolvatus">subvolvatus</tp:taxon-name-part></tp:taxon-name></italic> and <italic><tp:taxon-name><tp:taxon-name-part taxon-name-part-type="genus" reg="Leucoagaricus">L.</tp:taxon-name-part><tp:taxon-name-part taxon-name-part-type="species" reg="menieri">menieri</tp:taxon-name-part></tp:taxon-name></italic>. <italic><tp:taxon-name><tp:taxon-name-part taxon-name-part-type="genus" reg="Leucoagaricus">Leucoagaricus</tp:taxon-name-part><tp:taxon-name-part taxon-name-part-type="species" reg="subvolvatus">subvolvatus</tp:taxon-name-part></tp:taxon-name></italic> and <italic><tp:taxon-name><tp:taxon-name-part taxon-name-part-type="genus" reg="Leucoagaricus">L.</tp:taxon-name-part><tp:taxon-name-part taxon-name-part-type="species" reg="glareicolor">glareicolor</tp:taxon-name-part></tp:taxon-name></italic> share many similarities like same pileus color, size and shape. However, <italic><tp:taxon-name><tp:taxon-name-part taxon-name-part-type="genus" reg="Leucoagaricus">L.</tp:taxon-name-part><tp:taxon-name-part taxon-name-part-type="species" reg="subvolvatus">subvolvatus</tp:taxon-name-part></tp:taxon-name></italic> has broad yellow umbo with yellow, fine fibrils while <italic><tp:taxon-name><tp:taxon-name-part taxon-name-part-type="genus" reg="Leucoagaricus">L.</tp:taxon-name-part><tp:taxon-name-part taxon-name-part-type="species" reg="glareicolor">glareicolor</tp:taxon-name-part></tp:taxon-name></italic> has very prominent, blackish brown umbo with blackish brown fibrils. <italic><tp:taxon-name><tp:taxon-name-part taxon-name-part-type="genus" reg="Leucoagaricus">Leucoagaricus</tp:taxon-name-part><tp:taxon-name-part taxon-name-part-type="species" reg="subvolvatus">subvolvatus</tp:taxon-name-part></tp:taxon-name></italic> is characterized by stipe base with a marginal bulb. <italic><tp:taxon-name><tp:taxon-name-part taxon-name-part-type="genus" reg="Leucoagaricus">Leucoagaricus</tp:taxon-name-part><tp:taxon-name-part taxon-name-part-type="species" reg="glareicolor">glareicolor</tp:taxon-name-part></tp:taxon-name></italic> has slightly bulbous stipe. Furthermore, <italic><tp:taxon-name><tp:taxon-name-part taxon-name-part-type="genus" reg="Leucoagaricus">Leucoagaricus</tp:taxon-name-part><tp:taxon-name-part taxon-name-part-type="species" reg="subvolvatus">subvolvatus</tp:taxon-name-part></tp:taxon-name></italic> has annulus at lower part of stipe while <italic><tp:taxon-name><tp:taxon-name-part taxon-name-part-type="genus" reg="Leucoagaricus">Leucoagaricus</tp:taxon-name-part><tp:taxon-name-part taxon-name-part-type="species" reg="glareicolor">glareicolor</tp:taxon-name-part></tp:taxon-name></italic> has prominent annulus in upper 1/3 half of stipe. Furthermore, <italic><tp:taxon-name><tp:taxon-name-part taxon-name-part-type="genus" reg="Leucoagaricus">Leucoagaricus</tp:taxon-name-part><tp:taxon-name-part taxon-name-part-type="species" reg="subvolvatus">subvolvatus</tp:taxon-name-part></tp:taxon-name></italic> has cheilocystidia with crystals at apex whereas <italic><tp:taxon-name><tp:taxon-name-part taxon-name-part-type="genus" reg="Leucoagaricus">Leucoagaricus</tp:taxon-name-part><tp:taxon-name-part taxon-name-part-type="species" reg="glareicolor">glareicolor</tp:taxon-name-part></tp:taxon-name></italic> cheilocystidia lacks crystals at apex (<xref ref-type="bibr" rid="B4">Candusso and Lanzoni 1990</xref>).</p><p>Compared to <italic><tp:taxon-name><tp:taxon-name-part taxon-name-part-type="genus" reg="Leucoagaricus">Leucoagaricus</tp:taxon-name-part><tp:taxon-name-part taxon-name-part-type="species" reg="menieri">menieri</tp:taxon-name-part></tp:taxon-name></italic>, characterized by light yellow, slightly umbonate pileus which is milky white while <italic><tp:taxon-name><tp:taxon-name-part taxon-name-part-type="genus" reg="Leucoagaricus">Leucoagaricus</tp:taxon-name-part><tp:taxon-name-part taxon-name-part-type="species" reg="glareicolor">glareicolor</tp:taxon-name-part></tp:taxon-name></italic> has brownish black umbo, creamy white pileus with blackish brown fibrils. The stipe in the former is more bulbous (4–5 mm) as compared to subbulbous (0.5–1.7 cm) stipe in <italic><tp:taxon-name><tp:taxon-name-part taxon-name-part-type="genus" reg="Leucoagaricus">Leucoagaricus</tp:taxon-name-part><tp:taxon-name-part taxon-name-part-type="species" reg="glareicolor">glareicolor</tp:taxon-name-part></tp:taxon-name></italic>. Anatomically <italic><tp:taxon-name><tp:taxon-name-part taxon-name-part-type="genus" reg="Leucoagaricus">Leucoagaricus</tp:taxon-name-part><tp:taxon-name-part taxon-name-part-type="species" reg="menieri">menieri</tp:taxon-name-part></tp:taxon-name></italic> is differentiated from <italic><tp:taxon-name><tp:taxon-name-part taxon-name-part-type="genus" reg="Leucoagaricus">Leucoagaricus</tp:taxon-name-part><tp:taxon-name-part taxon-name-part-type="species" reg="glareicolor">glareicolor</tp:taxon-name-part></tp:taxon-name></italic> by longer basidiospores {(6.9–)7.4(–8.7)} and the presence of crystals at apex of cheilocystidia. Another closely related taxon is <italic><tp:taxon-name><tp:taxon-name-part taxon-name-part-type="genus" reg="Leucoagaricus">Leucoagaricus</tp:taxon-name-part><tp:taxon-name-part taxon-name-part-type="species" reg="sardous">sardous</tp:taxon-name-part></tp:taxon-name></italic> that is differentiated by our taxa by broader {5–6.8 (7.3)} basidiospores and larger (upto 75 µm) cheilocystidia. The next closely related taxon is <italic><tp:taxon-name><tp:taxon-name-part taxon-name-part-type="genus" reg="Leucoagaricus">L.</tp:taxon-name-part><tp:taxon-name-part taxon-name-part-type="species" reg="volvatus">volvatus</tp:taxon-name-part></tp:taxon-name></italic> that is characterized by the gelatinized, white pileus with olivaceous tinges and presence of crystals on cheilocystidia.</p><fig id="F5" position="float" orientation="portrait"><object-id xmlns:xlink="http://www.w3.org/1999/xlink" content-type="doi" xlink:type="simple">10.3897/mycokeys.96.101745.figure5</object-id><object-id xmlns:xlink="http://www.w3.org/1999/xlink" content-type="arpha" xlink:type="simple">A355F160-9B20-5CBA-9928-646D5DBF04AF</object-id><label>Figure 5.</label><caption><p>Anatomical features of <italic><tp:taxon-name><tp:taxon-name-part taxon-name-part-type="genus" reg="Leucoagaricus">L.</tp:taxon-name-part><tp:taxon-name-part taxon-name-part-type="species" reg="glareicolor">glareicolor</tp:taxon-name-part></tp:taxon-name></italic><bold>A</bold> basidia <bold>B</bold> basidiospores <bold>C</bold> cheilocystidia <bold>D</bold> pileipellis <bold>E</bold> stipitipellis. Scale bars: 5 µm (<bold>A–C</bold>); 10 µm (<bold>D, E</bold>).</p></caption><graphic xmlns:xlink="http://www.w3.org/1999/xlink" xlink:href="mycokeys-96-159-g005.jpg" position="float" orientation="portrait" xlink:type="simple" id="oo_834806.jpg"><uri content-type="original_file" xlink:type="simple">https://binary.pensoft.net/fig/834806</uri></graphic></fig><p>Molecular phylogenetic analyses based on ITS and LSU sequences also support <italic><tp:taxon-name><tp:taxon-name-part taxon-name-part-type="genus" reg="Leucoagaricus">La.</tp:taxon-name-part><tp:taxon-name-part taxon-name-part-type="species" reg="glareicolor">glareicolor</tp:taxon-name-part></tp:taxon-name></italic> as a distinct species with strong bootstrap support.</p></tp:treatment-sec><tp:treatment-sec><!--Section generated to contain objects referenced in tp:taxon-treatment.--><fig id="F3" position="float" orientation="portrait"><object-id xmlns:xlink="http://www.w3.org/1999/xlink" content-type="doi" xlink:type="simple">10.3897/mycokeys.96.101745.figure3</object-id><object-id xmlns:xlink="http://www.w3.org/1999/xlink" content-type="arpha" xlink:type="simple">095F0A7D-A7C6-5EB9-818C-FAB58B00111E</object-id><label>Figure 3.</label><caption><p>Morphological description of <italic><tp:taxon-name><tp:taxon-name-part taxon-name-part-type="genus" reg="Leucoagaricus">Leucoagaricus</tp:taxon-name-part></tp:taxon-name></italic> spp. from Pakistan <bold>A, C</bold><italic><tp:taxon-name><tp:taxon-name-part taxon-name-part-type="genus" reg="Leucoagaricus">Leucoagaricus</tp:taxon-name-part><tp:taxon-name-part taxon-name-part-type="species" reg="margallensis">margallensis</tp:taxon-name-part></tp:taxon-name></italic><bold>B, D</bold><italic><tp:taxon-name><tp:taxon-name-part taxon-name-part-type="genus" reg="Leucoagaricus">Leucoagaricus</tp:taxon-name-part><tp:taxon-name-part taxon-name-part-type="species" reg="glareicolor">glareicolor</tp:taxon-name-part></tp:taxon-name></italic>.</p></caption><graphic xmlns:xlink="http://www.w3.org/1999/xlink" xlink:href="mycokeys-96-159-g003.jpg" position="float" orientation="portrait" xlink:type="simple" id="oo_834804.jpg"><uri content-type="original_file" xlink:type="simple">https://binary.pensoft.net/fig/834804</uri></graphic></fig><fig id="F4" position="float" orientation="portrait"><object-id xmlns:xlink="http://www.w3.org/1999/xlink" content-type="doi" xlink:type="simple">10.3897/mycokeys.96.101745.figure4</object-id><object-id xmlns:xlink="http://www.w3.org/1999/xlink" content-type="arpha" xlink:type="simple">E4DC2116-A8CA-5C37-9D31-BA4924F87C63</object-id><label>Figure 4.</label><caption><p>Anatomical features of <italic><tp:taxon-name><tp:taxon-name-part taxon-name-part-type="genus" reg="Leucoagaricus">Leucoagaricus</tp:taxon-name-part><tp:taxon-name-part taxon-name-part-type="species" reg="margallensis">margallensis</tp:taxon-name-part></tp:taxon-name></italic><bold>A</bold> basidia <bold>B</bold> basidiospores <bold>C</bold> cheilocystidia <bold>D</bold> pileipellis <bold>E</bold> stipitipellis. Scale bars: 10 µm (<bold>A</bold>); 5 µm (<bold>B–E</bold>).</p></caption><graphic xmlns:xlink="http://www.w3.org/1999/xlink" xlink:href="mycokeys-96-159-g004.jpg" position="float" orientation="portrait" xlink:type="simple" id="oo_834805.jpg"><uri content-type="original_file" xlink:type="simple">https://binary.pensoft.net/fig/834805</uri></graphic></fig></tp:treatment-sec><ref-list><ref id="B4"><mixed-citation xmlns:xlink="http://www.w3.org/1999/xlink" xlink:type="simple"><person-group><name name-style="western"><surname>Candusso</surname><given-names>M</given-names></name><name name-style="western"><surname>Lanzoni</surname><given-names>G</given-names></name></person-group> (<year>1990</year>) <source><tp:taxon-name><tp:taxon-name-part taxon-name-part-type="kingdom">Fungi</tp:taxon-name-part></tp:taxon-name> Europaei 4. <tp:taxon-name><tp:taxon-name-part taxon-name-part-type="genus">Lepiota</tp:taxon-name-part></tp:taxon-name> s.l.</source><publisher-name>Giovanna Biella</publisher-name>, <publisher-loc>Saronno, Italy</publisher-loc>, <size units="page">743 pp</size>.</mixed-citation></ref></ref-list></tp:taxon-treatment>
